# Supplementary material for: The Role of Internal Medicine or Hospitalist Co-Management in Surgical Specialties: Implications for Adult and Elderly Plastic Surgery Patients
Source: Medicina (Kaunas). 2026 Mar 19;62(3):579. doi: 10.3390/medicina62030579 (PMC13027555; doi:10.3390/medicina62030579)
Supplement: Supplementary file 1 [file medicina-62-00579-s001.zip]

Archive with 1 entries (1 files):
- medicina-4089491-supplementary.pdf
